# Supplementary material for: Ethical Conflict and Its Psychological Correlates among Hospital Nurses in the Pandemic: A Cross-Sectional Study within Swiss COVID-19 and Non-COVID-19 Wards
Source: Int J Environ Res Public Health. 2021 Nov 16;18(22):12012. doi: 10.3390/ijerph182212012 (PMC8618535; doi:10.3390/ijerph182212012)
Supplement: Supplementary file 1 [file ijerph-18-12012-s001.zip]

Archive with 1 entries (1 files):
- ijerph-1426174-supplementary.pdf
